# Supplementary material for: Knockdown of MSI2 inhibits metastasis by interacting with caveolin-1 and inhibiting its ubiquitylation in human NF1-MPNST cells
Source: Cell Death Dis. 2020 Jun 30;11(6):489. doi: 10.1038/s41419-020-2703-x (PMC7326958; doi:10.1038/s41419-020-2703-x)
Supplement: Supplementary file 1 — Supplemental Table 1 [file 41419_2020_2703_MOESM1_ESM.txt]

LFQ intensity 1��IgG)	LFQ intensity 2(MSI2)	C: Only identified by site	C: Reverse	C: Potential contaminant	N: Peptides	N: Razor + unique peptides	N: Unique peptides	N: Sequence coverage [%]	N: Unique + razor sequence coverage [%]	N: Unique sequence coverage [%]	N: Mol. weight [kDa]	N: Q-value	N: Intensity	N: MS/MS Count	T: Protein IDs	T: Majority protein IDs	T: Protein names	T: Gene names
0	3221400	#DIV/0!			12	12	12	35.6	35.6	35.6	45.283	0	64123000	64	O43813;E9PHS0;F8WDS9	O43813;E9PHS0	LanC-like protein 1	LANCL1
0	1186400	#DIV/0!			19	8	8	64.6	39.5	39.5	50.47	0	35157000	17	Q05639	Q05639	Elongation factor 1-alpha 2	EEF1A2
0	948240	#DIV/0!			11	2	2	17.1	3.6	3.6	71.027	0	22046000	17	P17066;P48741	P17066;P48741	Heat shock 70 kDa protein 6;Putative heat shock 70 kDa protein 7	HSPA6;HSPA7
0	861340	#DIV/0!			3	3	2	31.5	31.5	14.8	11.84	0	1894700	8	P01610;P80362;P01608;P01607;P01600;P01599;P01593	P01610	Ig kappa chain V-I region WEA
0	759010	#DIV/0!			3	3	3	16.5	16.5	16.5	19.25	0	2343800	12	P31025;Q5VSP4	P31025;Q5VSP4	Lipocalin-1;Putative lipocalin 1-like protein 1	LCN1;LCN1P1
0	748530	#DIV/0!			5	5	3	31.3	31.3	17.3	23.063	0	2377700	26	B9A064;P0CG04	B9A064;P0CG04	Immunoglobulin lambda-like polypeptide 5;Ig lambda-1 chain C regions	IGLL5;IGLC1
0	710850	#DIV/0!			6	6	6	23.3	23.3	23.3	31.635	0	1774600	17	O75569-3;O75569-2;O75569;F8WEG8;G5E9Q4;C9JMM3;B4DJC7	O75569-3;O75569-2;O75569;F8WEG8;G5E9Q4;C9JMM3	Interferon-inducible double stranded RNA-dependent protein kinase activator A	PRKRA
0	707660	#DIV/0!			5	5	5	0.3	0.3	0.3	2992.9	0	16042000	8	Q8WZ42-3;Q8WZ42-10;Q8WZ42-9;Q8WZ42-11;Q8WZ42-4;Q8WZ42-7;Q8WZ42-2;Q8WZ42;Q8WZ42-8;Q8WZ42-13;Q8WZ42-12;Q8WZ42-5;H7C1P9	Q8WZ42-3;Q8WZ42-10;Q8WZ42-9;Q8WZ42-11;Q8WZ42-4;Q8WZ42-7;Q8WZ42-2;Q8WZ42;Q8WZ42-8;Q8WZ42-13;Q8WZ42-12;Q8WZ42-5	Titin	TTN
0	507990	#DIV/0!			4	4	4	49.6	49.6	49.6	14.814	0	5634100	23	J3KRE2;J3KTF8;P52565;J3QQX2;J3KS60;P52565-2;J3KRY1	J3KRE2;J3KTF8;P52565;J3QQX2;J3KS60;P52565-2;J3KRY1	Rho GDP-dissociation inhibitor 1	ARHGDIA
0	466320	#DIV/0!			9	9	9	29.9	29.9	29.9	46.276	0	4649900	21	Q96P63;Q3SYB4	Q96P63;Q3SYB4	Serpin B12	SERPINB12
0	441680	#DIV/0!		+	3	3	3	2.7	2.7	2.7	164.34	0	435460	5	CON__ENSEMBL:ENSBTAP00000024146	CON__ENSEMBL:ENSBTAP00000024146
0	342570	#DIV/0!			5	5	5	38.8	38.8	38.8	9.4519	0	3398300	12	P10599-2;P10599	P10599-2;P10599	Thioredoxin	TXN
0	320190	#DIV/0!			3	3	3	7	7	7	84.936	0	2844900	3	P17480-2;E9PKP7;P17480;E9PLT2	P17480-2;E9PKP7;P17480	Nucleolar transcription factor 1	UBTF
0	319750	#DIV/0!		+	24	17	15	48.2	41.4	36.2	51.385	0	25389000	47	P08729;CON__Q3KNV1;CON__P08729;CON__Q9DCV7	P08729;CON__Q3KNV1;CON__P08729	Keratin, type II cytoskeletal 7	KRT7
0	316524	#DIV/0!			2	2	2	5	5	5	57.028	0	1260800	3	Q16222-2;Q16222-3;Q16222;Q3KQV9	Q16222-2;Q16222-3;Q16222;Q3KQV9	UDP-N-acetylhexosamine pyrophosphorylase;UDP-N-acetylgalactosamine pyrophosphorylase;UDP-N-acetylglucosamine pyrophosphorylase;UDP-N-acetylhexosamine pyrophosphorylase-like protein 1	UAP1;UAP1L1
0	306630	#DIV/0!			13	9	9	43.5	31.1	31.1	40.532	0	13880000	21	P08754	P08754	Guanine nucleotide-binding protein G(k) subunit alpha	GNAI3
0	300910	#DIV/0!			4	4	4	22.9	22.9	22.9	30.847	0	2829700	14	Q6ZVX7	Q6ZVX7	F-box only protein 50	NCCRP1
0	295600	#DIV/0!			15	5	5	43.3	20.1	20.1	32.866	0	6681100	9	P12236;I7HJJ0;P12235;V9GYG0	P12236;I7HJJ0;P12235;V9GYG0	ADP/ATP translocase 3;ADP/ATP translocase 1	SLC25A6;SLC25A4
0	293425	#DIV/0!			10	6	6	10.9	10.9	10.9	15.928	0	216270	5	C9JKI3;Q03135-2	C9JKI3;Q03135-2	Caveolin	CAV1
0	271450	#DIV/0!			9	9	9	6.8	6.8	6.8	244.5	0	3260300	19	O75643;O75643-2;C9JAQ9;B4E0P5	O75643	U5 small nuclear ribonucleoprotein 200 kDa helicase	SNRNP200
0	263780	#DIV/0!		+	3	2	2	5.1	3.8	3.8	75.829	0	169650	3	CON__Q29443;CON__Q0IIK2	CON__Q29443;CON__Q0IIK2
0	258550	#DIV/0!			5	5	5	20	20	20	43.587	0	4775300	10	B4DHG0;E9PEX6;P09622;B4DT69	B4DHG0;E9PEX6;P09622;B4DT69	Dihydrolipoyl dehydrogenase, mitochondrial;Dihydrolipoyl dehydrogenase	DLD
0	257810	#DIV/0!			14	9	9	26.9	19.2	19.2	80.272	0	7216000	17	Q92841;H3BLZ8;Q92841-1;Q92841-3;Q92841-2;C9JMU5	Q92841;H3BLZ8;Q92841-1;Q92841-3;Q92841-2;C9JMU5	Probable ATP-dependent RNA helicase DDX17	DDX17
0	253630	#DIV/0!			10	6	6	29.7	18.5	18.5	37.377	0	10369000	26	P62873;F6UT28;B1AKQ8;F6X3N5;F5H8J8;F5H100;F5H0S8;E9PCP0;P16520	P62873;F6UT28;B1AKQ8;F6X3N5	Guanine nucleotide-binding protein G(I)/G(S)/G(T) subunit beta-1	GNB1
0	246420	#DIV/0!			2	2	2	5.7	5.7	5.7	48.755	0	1867800	7	P36957;H0YJF9;G3V5M3;G3V3F0;Q86SW4;B7Z5W8	P36957;H0YJF9;G3V5M3;G3V3F0;Q86SW4;B7Z5W8	Dihydrolipoyllysine-residue succinyltransferase component of 2-oxoglutarate dehydrogenase complex, mitochondrial	DLST
0	246240	#DIV/0!			4	4	3	71.1	71.1	56.1	11.514	0	3180100	14	P05386;P05386-2	P05386	60S acidic ribosomal protein P1	RPLP1
0	235470	#DIV/0!			2	2	2	13.4	13.4	13.4	20.863	0	520850	3	P07305;P07305-2	P07305;P07305-2	Histone H1.0;Histone H1.0, N-terminally processed	H1F0
0	230660	#DIV/0!			5	5	5	25.6	25.6	25.6	25.898	0	2172600	13	P25787;C9JCK5;Q6MZI6	P25787;C9JCK5	Proteasome subunit alpha type-2	PSMA2
0	229930	#DIV/0!			4	4	4	26.5	26.5	26.5	31.76	0	4273800	10	P00387-2;P00387;P00387-3;B1AHF3	P00387-2;P00387;P00387-3;B1AHF3	NADH-cytochrome b5 reductase 3;NADH-cytochrome b5 reductase 3 membrane-bound form;NADH-cytochrome b5 reductase 3 soluble form	CYB5R3
0	219550	#DIV/0!			7	7	7	23.4	23.4	23.4	51.901	0	3286200	16	Q01518;Q01518-2;Q5T0R7;Q5T0R6;Q5T0R5;Q5T0R4;Q5T0R3;Q5T0R2;Q5T0R1;Q5T0R9;Q5T0R8;Q5T0S3	Q01518;Q01518-2;Q5T0R7;Q5T0R6;Q5T0R5;Q5T0R4;Q5T0R3;Q5T0R2;Q5T0R1	Adenylyl cyclase-associated protein 1	CAP1
0	216680	#DIV/0!			6	6	6	34.4	34.4	34.4	28.772	0	4409600	10	O14579-3;O14579;M0QXB4;O14579-2;M0R061	O14579-3;O14579;M0QXB4;O14579-2;M0R061	Coatomer subunit epsilon	COPE
0	212570	#DIV/0!			2	2	2	20.5	20.5	20.5	14.455	0	515320	5	A6NJH9;P47813;O14602;X6RAC9	A6NJH9;P47813;O14602;X6RAC9	Eukaryotic translation initiation factor 1A, X-chromosomal;Eukaryotic translation initiation factor 1A, Y-chromosomal	EIF1AY;EIF1AX
0	211500	#DIV/0!			11	2	2	24.5	7.4	7.4	49.775	0	30173000	12	Q3ZCM7;F5H0I4;Q5SQY0	Q3ZCM7;F5H0I4;Q5SQY0	Tubulin beta-8 chain	TUBB8
0	193270	#DIV/0!			6	6	6	17.5	17.5	17.5	45.531	0	2197800	10	Q15008;C9IZE4;E9PHI9;Q15008-2;H7C531;C9J7B7;C9J0E9	Q15008;C9IZE4;E9PHI9;Q15008-2	26S proteasome non-ATPase regulatory subunit 6	PSMD6
0	192090	#DIV/0!			3	3	3	22.6	22.6	22.6	22.739	0	3316900	17	Q96DA0;I3L1H9;I3L3X0	Q96DA0	Zymogen granule protein 16 homolog B	ZG16B
0	181550	#DIV/0!			7	7	7	35.3	35.3	35.3	38.498	0	4388400	15	P40121;P40121-2;E7ENU9;H7C0X8;B8ZZL6	P40121;P40121-2;E7ENU9	Macrophage-capping protein	CAPG
0	181170	#DIV/0!			11	11	11	21.7	21.7	21.7	75.935	0	12899000	29	Q16666-3;Q16666-2;Q16666;H3BM18;X6RHM1;Q16666-6;E7EPR3;H3BVE6;H3BR88;H3BR65;X6RHR0;Q6K0P9-6;Q6K0P9-5;Q6K0P9-4;Q6K0P9-3;Q6K0P9-2;Q6K0P9	Q16666-3;Q16666-2;Q16666;H3BM18;X6RHM1;Q16666-6;E7EPR3	Gamma-interferon-inducible protein 16	IFI16
0	177550	#DIV/0!			35	18	18	78.6	52.4	52.4	28.521	0	46405000	55	P67936;P67936-2;K7ENT6;K7ERG3;K7EMU5;K7EPV9;K7EPB9	P67936;P67936-2;K7ENT6	Tropomyosin alpha-4 chain	TPM4
0	176823	#DIV/0!			8	8	11	42.2	42.2	6.8	28.42	0	6096600	11	Q96DH6-2;J3KTC1	Q96DH6-2;J3KTC1	RNA-binding protein Musashi homolog 2	MSI2
0	172880	#DIV/0!			7	7	7	25.1	25.1	25.1	28.48	0	2704700	14	P28074;H0YJM8;P28074-3;P28074-2	P28074;H0YJM8;P28074-3;P28074-2	Proteasome subunit beta type-5	PSMB5
0	172710	#DIV/0!			7	7	7	19.4	19.4	19.4	61.448	0	5411500	16	P36871;P36871-3;P36871-2	P36871;P36871-3;P36871-2	Phosphoglucomutase-1	PGM1
0	171220	#DIV/0!			5	5	5	12.8	12.8	12.8	49.973	0	6513000	12	P13489;H0YCR7;E9PMJ3;E9PLZ3;E9PIM9;E9PMA9;E9PMN0;E9PIK5	P13489;H0YCR7	Ribonuclease inhibitor	RNH1
0	170820	#DIV/0!			25	25	25	45.3	45.3	45.3	80.64	0	87698000	97	P06396-2;P06396-4;P06396-3;P06396;Q5T0H9;CON__Q3SX14;Q5T0I0;Q5T0H8;Q5T0H7;Q5T0I1;REV__F5H555;REV__H0YJM7;REV__Q6TDU7-4;REV__Q6TDU7-2;REV__Q6TDU7-3;REV__Q6TDU7;REV__F8W8F9	P06396-2;P06396-4;P06396-3;P06396;Q5T0H9	Gelsolin	GSN
0	170150	#DIV/0!			7	7	7	22.9	22.9	22.9	51.804	0	6076700	19	Q02790;H0YFG2;F5H1U3	Q02790	Peptidyl-prolyl cis-trans isomerase FKBP4;Peptidyl-prolyl cis-trans isomerase FKBP4, N-terminally processed	FKBP4
0	168050	#DIV/0!			8	8	8	19.8	19.8	19.8	55.928	0	6359600	16	P02675;D6REL8	P02675;D6REL8	Fibrinogen beta chain;Fibrinopeptide B;Fibrinogen beta chain	FGB
0	158270	#DIV/0!			3	3	3	30.1	30.1	30.1	15.075	0	1069600	9	P47929	P47929	Galectin-7	LGALS7
0	157680	#DIV/0!			10	10	10	14.1	14.1	14.1	119.91	0	5136200	16	Q9Y5B9;G3V5A4;G3V401;G3V2X0	Q9Y5B9	FACT complex subunit SPT16	SUPT16H
0	152410	#DIV/0!			4	4	4	25	25	25	20.847	0	1238700	8	P61019-2;P61019;H7C125;Q8WUD1	P61019-2;P61019;H7C125	Ras-related protein Rab-2A	RAB2A
0	148300	#DIV/0!			5	5	5	15.2	15.2	15.2	38.704	0	3676300	8	P35659-2;B4DFG0;P35659;D6RDA2;D6R9L5;H0Y993	P35659-2;B4DFG0;P35659;D6RDA2;D6R9L5	Protein DEK	DEK
0	144590	#DIV/0!			4	4	4	17.2	17.2	17.2	44.842	0	2758700	12	G3V1Q4;Q16181-2;E7ES33;E7EPK1;Q16181;H0Y3Y4;H0YFF6;F5GZE5;Q5JXL7	G3V1Q4;Q16181-2;E7ES33;E7EPK1;Q16181;H0Y3Y4;H0YFF6;F5GZE5	Septin-7	7-Sep
0	143920	#DIV/0!			4	2	2	55.7	27.4	27.4	11.237	0	2130200	23	P0CG06;P0CG05;P0CF74;A0M8Q6	P0CG06;P0CG05;P0CF74;A0M8Q6	Ig lambda-3 chain C regions;Ig lambda-2 chain C regions;Ig lambda-6 chain C region;Ig lambda-7 chain C region	IGLC3;IGLC2;IGLC6;IGLC7
0	138110	#DIV/0!			3	2	2	10.1	6.7	6.7	36.949	0.003785	646390	3	P35226;R4GMX3;Q5T8Z5;Q5T8Z6;Q5T8Z4;Q5T8Z2;J3QS42	P35226;R4GMX3;Q5T8Z5;Q5T8Z6;Q5T8Z4;Q5T8Z2	Polycomb complex protein BMI-1	BMI1
0	137280	#DIV/0!			5	5	5	12.1	12.1	12.1	52.904	0	3412100	9	O00232;O00232-2	O00232;O00232-2	26S proteasome non-ATPase regulatory subunit 12	PSMD12
0	135450	#DIV/0!			4	4	4	57.1	57.1	57.1	8.2178	0	977200	4	P63173;J3KT73;J3QL01;J3KSP2	P63173;J3KT73;J3QL01	60S ribosomal protein L38	RPL38
0	134230	#DIV/0!			2	2	2	5.8	5.8	5.8	36.853	0	579130	3	Q6N069-5;Q6N069-4;Q6N069-3;Q9BXJ9-4;Q6N069-2;Q6N069;Q9BXJ9	Q6N069-5;Q6N069-4;Q6N069-3;Q9BXJ9-4;Q6N069-2;Q6N069;Q9BXJ9	N-alpha-acetyltransferase 16, NatA auxiliary subunit;N-alpha-acetyltransferase 15, NatA auxiliary subunit	NAA16;NAA15
0	130990	#DIV/0!			3	3	3	42.4	42.4	42.4	10.628	0	1452200	9	F8VXB1;F8VUC5;F8W156;F8VS17;F8VYZ4;P61923;F8VVA7;F8W651;F8VXR1;F8VWL5	F8VXB1;F8VUC5;F8W156;F8VS17;F8VYZ4;P61923;F8VVA7;F8W651;F8VXR1;F8VWL5	Coatomer subunit zeta-1	COPZ1
0	125090	#DIV/0!			7	7	7	24.5	24.5	24.5	49.496	0	4515600	13	P02679-2;C9JEU5;P02679;C9JC84;C9JPQ9;C9JU00	P02679-2;C9JEU5;P02679;C9JC84	Fibrinogen gamma chain	FGG
0	122650	#DIV/0!			9	9	5	15	15	9	101.33	0	4632600	10	K7EJT8;P63010;P63010-2;P63010-3;K7ERE4;K7EKZ5;K7EJX1;K7EN71;K7ERB2	K7EJT8;P63010;P63010-2;P63010-3	AP-2 complex subunit beta	AP2B1
0	120670	#DIV/0!			2	2	2	7.4	7.4	7.4	36.091	0	839340	5	Q15717;B4DVB8;M0QZR9	Q15717;B4DVB8;M0QZR9	ELAV-like protein 1	ELAVL1
0	117030	#DIV/0!			5	5	5	24.1	24.1	24.1	28.993	0	2571500	13	P30040;F8VY02;P30040-2	P30040;F8VY02	Endoplasmic reticulum resident protein 29	ERP29
0	116540	#DIV/0!			2	2	2	25.1	25.1	25.1	18.227	0	178380	2	H0YIE4;E7EMK8;P49023-4;P49023-2;F5GZ78;P49023;P49023-3	H0YIE4;E7EMK8;P49023-4;P49023-2;F5GZ78;P49023;P49023-3	Paxillin	PXN
0	111990	#DIV/0!			2	2	2	7.1	7.1	7.1	57.457	0	1970900	3	Q9UI10-3;Q9UI10;Q9UI10-2;E7ERK9	Q9UI10-3;Q9UI10;Q9UI10-2;E7ERK9	Translation initiation factor eIF-2B subunit delta	EIF2B4
0	110820	#DIV/0!			3	3	3	36.5	36.5	36.5	19.381	0	4134900	10	E9PP31;E9PLA9;Q14444-2;Q14444;G3V153	E9PP31;E9PLA9;Q14444-2;Q14444;G3V153	Caprin-1	CAPRIN1
0	109830	#DIV/0!			2	2	2	14.9	14.9	14.9	11.333	0	686780	5	C9JFR7;P99999	C9JFR7;P99999	Cytochrome c	CYCS
0	109590	#DIV/0!			4	4	4	32.9	32.9	32.9	26.788	0	13219000	14	P51858;A8K8G0;P51858-2;P51858-3	P51858;A8K8G0;P51858-2;P51858-3	Hepatoma-derived growth factor	HDGF
0	107810	#DIV/0!			2	2	2	8.3	8.3	8.3	39.047	0	233580	4	Q9BYE7;Q9BYE7-3	Q9BYE7;Q9BYE7-3	Polycomb group RING finger protein 6	PCGF6
0	107350	#DIV/0!			3	3	3	11.2	11.2	11.2	53.944	0	3889600	13	P53985;Q5T8R3;Q49A45;Q5T8R5	P53985	Monocarboxylate transporter 1	SLC16A1
0	105950	#DIV/0!			7	7	7	16.3	16.3	16.3	68.648	0	5210800	11	B4DIT7;P21980;F5H6P0;P21980-2;A2A299;P21980-3;A2A2A0	B4DIT7;P21980;F5H6P0	Protein-glutamine gamma-glutamyltransferase 2	TGM2
0	104200	#DIV/0!			5	5	5	21	21	21	37.563	0	2988300	7	O00303;B3KSH1;B4DEW9;H0YDT6;E9PQV8	O00303;B3KSH1;B4DEW9	Eukaryotic translation initiation factor 3 subunit F	EIF3F
0	102610	#DIV/0!			16	5	5	29.8	13.4	13.4	68.563	0	2731800	7	P35241;P35241-5;P35241-4;P35241-3;P35241-2;E9PNV3;H0YE16;E9PQ82;E9PNP4	P35241;P35241-5;P35241-4	Radixin	RDX
0	98605	#DIV/0!			2	2	2	12.4	12.4	12.4	27.452	0	506310	4	K7EPS7;I3L2Z9;I3L100;I3L2W2;Q96JN8-2;Q96JN8	K7EPS7;I3L2Z9;I3L100;I3L2W2;Q96JN8-2;Q96JN8	Neuralized-like protein 4	GPS2;NEURL4
0	97998	#DIV/0!			2	2	2	11.4	11.4	11.4	27.626	0	651010	3	Q9NX40;D6R918;D6RBC5;D6RDI5;D6RA54;D6RC55;D6RG39;D6RIT9;D6RDK6;Q9NX40-3;Q9NX40-2;Q9NX40-4;D6RBN5	Q9NX40;D6R918;D6RBC5;D6RDI5;D6RA54;D6RC55;D6RG39;D6RIT9;D6RDK6;Q9NX40-3;Q9NX40-2;Q9NX40-4;D6RBN5	OCIA domain-containing protein 1	OCIAD1
0	96153	#DIV/0!			2	2	2	8.9	8.9	8.9	31.791	0	943690	6	Q9H3N1;G3V448	Q9H3N1;G3V448	Thioredoxin-related transmembrane protein 1	TMX1
0	95502	#DIV/0!			4	4	4	19.1	19.1	19.1	37.512	0	3551800	9	P62136;P62136-2;E9PMD7;P62136-3;F8VYE8;P36873;P62140;F8W0W8;P36873-2;E7ETD8;F8VR82;F8WE71;H0Y3Y6;C9J9S3;C9JP48;F5H1L6;F5H037	P62136;P62136-2;E9PMD7;P62136-3;F8VYE8;P36873;P62140;F8W0W8;P36873-2;E7ETD8;F8VR82	Serine/threonine-protein phosphatase PP1-alpha catalytic subunit;Serine/threonine-protein phosphatase;Serine/threonine-protein phosphatase PP1-gamma catalytic subunit;Serine/threonine-protein phosphatase PP1-beta catalytic subunit	PPP1CA;PPP1CC;PPP1CB
0	93685	#DIV/0!			3	3	3	27.7	27.7	27.7	15.125	0	4797600	5	V9GYR2;B7Z9S8;A6NGH2;P05026-2;P05026	V9GYR2;B7Z9S8;A6NGH2;P05026-2;P05026	Sodium/potassium-transporting ATPase subunit beta-1	ATP1B1
0	90895	#DIV/0!			3	3	3	14.1	14.1	14.1	24.526	0	1438600	7	H0YMZ1;H0YN18;H0YL69;P25789;H0YKT8;H0YMI6;P25789-2;H0YMA1;H0YKS0;H0YLS6;H0YLC2	H0YMZ1;H0YN18;H0YL69;P25789;H0YKT8;H0YMI6;P25789-2;H0YMA1	Proteasome subunit alpha type;Proteasome subunit alpha type-4;Proteasome subunit beta type	PSMA4
0	90154	#DIV/0!			2	2	2	17.6	17.6	17.6	17.97	0	2091100	7	O15260-2;Q5T8U5;O15260;O15260-3	O15260-2;Q5T8U5;O15260;O15260-3	Surfeit locus protein 4	SURF4
0	88102	#DIV/0!			18	15	15	12.6	10	10	212.27	0	4109100	18	Q9Y4I1-2;G3V394;Q9Y4I1;Q9Y4I1-3;F8WE88;F8W6H6;E7ERV5;O95317;Q9UES5	Q9Y4I1-2;G3V394;Q9Y4I1;Q9Y4I1-3;F8WE88;F8W6H6	Unconventional myosin-Va	MYO5A
0	82797	#DIV/0!			7	7	7	33.7	33.7	33.7	22.793	0	7722600	16	B4DLR8;P15559-3;P15559-2;P15559;H3BRK3;H3BNV2	B4DLR8;P15559-3;P15559-2;P15559;H3BRK3;H3BNV2	NAD(P)H dehydrogenase [quinone] 1	NQO1
0	82039	#DIV/0!			2	2	2	28.9	28.9	28.9	9.2906	0	517410	2	Q86WV2;H3BN72;H3BNV9;P13073;H3BNI5;H3BPG0	Q86WV2;H3BN72;H3BNV9;P13073;H3BNI5;H3BPG0	Cytochrome c oxidase subunit 4 isoform 1, mitochondrial	COX4I1
0	82003	#DIV/0!			5	5	5	17.9	17.9	17.9	37.025	0	3496500	8	P51665;B4DXI8;H3BQV2;H3BNT7;H3BTM8	P51665;B4DXI8	26S proteasome non-ATPase regulatory subunit 7	PSMD7
0	81972	#DIV/0!			4	4	4	8.2	8.2	8.2	73.457	0	2084100	3	P46063	P46063	ATP-dependent DNA helicase Q1	RECQL
0	80213	#DIV/0!			3	3	3	2.3	2.3	2.3	227.92	0	1303600	8	Q92621	Q92621	Nuclear pore complex protein Nup205	NUP205
0	76011	#DIV/0!			2	2	2	16.5	16.5	16.5	17.748	0	896240	4	P33316-2;H0YNW5;H0YKC5;P33316;H0YMM5;H0YNJ9;H0YKI0	P33316-2;H0YNW5;H0YKC5;P33316;H0YMM5;H0YNJ9;H0YKI0	Deoxyuridine 5-triphosphate nucleotidohydrolase, mitochondrial	DUT
0	75325	#DIV/0!			3	3	3	23.5	23.5	23.5	18.98	0	961410	4	C9J9W2;Q14847;Q14847-2;F6S2S5;Q14847-3	C9J9W2;Q14847;Q14847-2	LIM and SH3 domain protein 1	LASP1
0	71912	#DIV/0!			4	3	3	25.5	19.8	19.8	21.45	0	1053100	7	P63000;P63000-2;B1AH78;P60763;P15153;J3KSC4;J3QLK0;B1AH77;B1AH80	P63000;P63000-2;B1AH78;P60763;P15153	Ras-related C3 botulinum toxin substrate 1;Ras-related C3 botulinum toxin substrate 3;Ras-related C3 botulinum toxin substrate 2	RAC1;RAC2;RAC3
0	66991	#DIV/0!			2	2	2	12.5	12.5	12.5	9.1866	0	364520	4	H7BY91;H0Y3V9;P83881;H7BZ11;H0Y5B4;J3KQN4	H7BY91;H0Y3V9;P83881;H7BZ11;H0Y5B4;J3KQN4	60S ribosomal protein L36a	RPL36A
0	64700	#DIV/0!			3	3	3	8.1	8.1	8.1	44.18	0	1389000	7	Q96J17;Q14978;Q14978-3;Q14978-2	Q96J17;Q14978;Q14978-3;Q14978-2	Nucleolar and coiled-body phosphoprotein 1	NOLC1
0	63675	#DIV/0!			3	3	3	8.9	8.9	8.9	49.496	0	791450	3	Q9BZZ5-1;Q9BZZ5-3;Q9BZZ5-5;Q9BZZ5-2;G3V1C3;B4E283;Q9BZZ5;H0YER7	Q9BZZ5-1;Q9BZZ5-3;Q9BZZ5-5;Q9BZZ5-2;G3V1C3;B4E283;Q9BZZ5	Apoptosis inhibitor 5	API5
0	63140	#DIV/0!			10	10	10	32.3	32.3	32.3	60.541	0	8624100	19	Q6DD88;F5H6I7;C9JUU1;F5GWF8	Q6DD88;F5H6I7;C9JUU1	Atlastin-3	ATL3
0	62511	#DIV/0!			2	2	2	9.3	9.3	9.3	39.786	0	1363100	4	O14929-2;O14929	O14929-2;O14929	Histone acetyltransferase type B catalytic subunit	HAT1
0	60484	#DIV/0!			2	2	2	3.1	3.1	3.1	107.3	0	568230	2	Q9H0A0-2;Q9H0A0	Q9H0A0-2;Q9H0A0	N-acetyltransferase 10	NAT10
0	59704	#DIV/0!			3	3	3	8.7	8.7	8.7	45.462	0	1936400	7	Q96CG1;B7Z7P8;P62495;D6RCB3;D6RJE8;I3L492	Q96CG1;B7Z7P8;P62495	Eukaryotic peptide chain release factor subunit 1	ETF1
0	55739	#DIV/0!			18	18	18	23.2	23.2	23.2	83.283	0	17212000	135	P01833	P01833	Polymeric immunoglobulin receptor;Secretory component	PIGR
0	54356	#DIV/0!			3	3	3	21.9	21.9	21.9	12.254	0	757650	5	Q9Y3U8;J3KTD3;J3QSB5	Q9Y3U8;J3KTD3;J3QSB5	60S ribosomal protein L36	RPL36
0	53713	#DIV/0!			3	3	3	6.5	6.5	6.5	54.75	0	1692500	5	B7Z817;Q15392;H7C4B7;F5H0H1	B7Z817;Q15392;H7C4B7;F5H0H1	Delta(24)-sterol reductase	DHCR24
0	53611	#DIV/0!			3	3	3	4.2	4.2	4.2	98.972	0	1577700	2	E9PB90;P52789;P19367-4;P19367-2;P19367;P19367-3;E7ENR4	E9PB90;P52789	Hexokinase-2	HK2
0	53222	#DIV/0!			2	2	2	4.8	4.8	4.8	49.389	0	1170900	5	Q96CW1-2;Q96CW1;E9PFW3;C9JJ47	Q96CW1-2;Q96CW1;E9PFW3;C9JJ47	AP-2 complex subunit mu	AP2M1
0	47349	#DIV/0!			3	3	3	18	18	18	21.225	0	735640	7	P02794;E9PQR3;E9PKM5;E9PRK8;E9PK45;E9PKY7;E9PPQ4;G3V1D1;G3V192	P02794;E9PQR3;E9PKM5;E9PRK8;E9PK45;E9PKY7	Ferritin heavy chain;Ferritin	FTH1
0	47327	#DIV/0!			3	3	3	2.2	2.2	2.2	140.13	0.00079365	801290	6	I3L1L3;Q9BQG0;Q9BQG0-2;I3L2H8	I3L1L3;Q9BQG0;Q9BQG0-2	Myb-binding protein 1A	MYBBP1A
0	40397	#DIV/0!			2	2	2	8.2	8.2	8.2	46.247	0	738110	2	P17174;B7Z7E9	P17174;B7Z7E9	Aspartate aminotransferase, cytoplasmic;Aspartate aminotransferase	GOT1
0	37526	#DIV/0!			3	3	3	15	15	15	30.302	0	2660500	9	D6R9P3;D6RD18;Q99729-3;D6RBZ0;Q99729-2;Q99729-4;Q99729	D6R9P3;D6RD18;Q99729-3;D6RBZ0;Q99729-2;Q99729-4;Q99729	Heterogeneous nuclear ribonucleoprotein A/B	HNRNPAB
0	26559	#DIV/0!			2	2	2	11.6	11.6	11.6	28.954	0	393260	2	Q9NZL9-3;Q9NZL9-4;Q9NZL9-2;Q9NZL9;Q9NZL9-5;E5RJR3;H7C0X7	Q9NZL9-3;Q9NZL9-4;Q9NZL9-2;Q9NZL9;Q9NZL9-5;E5RJR3;H7C0X7	Methionine adenosyltransferase 2 subunit beta	MAT2B
106270	5558200	52.30262539			15	15	13	26.3	26.3	23.4	100.07	0	39170000	31	P35221;G3XAM7;P35221-2;F8W845;P35221-3;E5RIB1;E5RJL0;E5RIE0;E5RHV7;E5RGD2;H0YBB8;E5RGY6;E5RG03;E5RJ41;E5RJZ2;E5RGG4;E5RJ43;E5RGS1;E5RIT8;E5RGU3;E5RHJ5;E5RFG3;E5RFM3;E5RFK9;E5RFM5;E5RJP7	P35221;G3XAM7;P35221-2;F8W845;P35221-3	Catenin alpha-1	CTNNA1
41584	323310	7.774865333			3	3	3	2.7	2.7	2.7	187.7	0	973940	3	P0C0L4-2;F5GXS0;P0C0L5;P0C0L4	P0C0L4-2;F5GXS0;P0C0L5;P0C0L4	Complement C4-A;Complement C4 beta chain;Complement C4-A alpha chain;C4a anaphylatoxin;C4b-A;C4d-A;Complement C4 gamma chain;Complement C4-B;Complement C4 beta chain;Complement C4-B alpha chain;C4a anaphylatoxin;C4b-B;C4d-B;Complement C4 gamma chain	C4A;C4B
1014100	5853100	5.771718765			12	12	12	66.1	66.1	66.1	24.636	0	29531000	111	P22061;P22061-2;H7BY58;B7Z972;F8WDT3;F8WAV5;F8WAX2;C9J0F2;H7C4X2	P22061;P22061-2;H7BY58;B7Z972	Protein-L-isoaspartate(D-aspartate) O-methyltransferase;Protein-L-isoaspartate O-methyltransferase	PCMT1
97510	551190	5.65265101			25	3	3	47.7	11.9	11.9	42.019	0	112850000	50	P68032;P68133;P63267;P62736;Q5T8M8;A6NL76;Q5T8M7;P63267-2;C9JFL5;F6UVQ4;F6QUT6;F8WB63;B8ZZJ2	P68032;P68133;P63267;P62736;Q5T8M8;A6NL76;Q5T8M7;P63267-2	Actin, alpha cardiac muscle 1;Actin, alpha skeletal muscle;Actin, gamma-enteric smooth muscle;Actin, aortic smooth muscle	ACTC1;ACTA1;ACTG2;ACTA2
419350	2203400	5.254322165			7	7	7	82.1	82.1	82.1	11.609	0	44143000	178	P01834	P01834	Ig kappa chain C region	IGKC
82484	403500	4.891857815			15	15	11	54.6	54.6	42.3	40.45	0	32296000	49	P04899;P04899-4;P04899-6;P04899-3;P04899-5;P04899-2;F5GZL8;P11488;P09471-2;P09471;P19087;A8MTJ3;A2A2R6;Q5JWD1;H0Y7E8;H3BTM2;F8WE78;P38405-3;Q5JWE9;H0Y7F4;P38405;P38405-2	P04899;P04899-4;P04899-6;P04899-3;P04899-5;P04899-2;F5GZL8	Guanine nucleotide-binding protein G(i) subunit alpha-2	GNAI2
63909	285740	4.471044767			6	4	4	9.9	6.5	6.5	84.765	0	934140	6	B4DGU4;P35222	B4DGU4;P35222	Catenin beta-1	CTNNB1
605220	2600300	4.296454182			6	6	6	36.2	36.2	36.2	23.356	0	5291000	31	P09211;A8MX94	P09211;A8MX94	Glutathione S-transferase P	GSTP1
665550	2574500	3.868229284			18	18	18	47.8	47.8	47.8	64.135	0	28575000	103	Q5T749	Q5T749	Keratinocyte proline-rich protein	KPRP
2583600	9349800	3.618903855			239	210	2	80.6	74.1	0.6	229	0	2782400000	2700	P35580;P35580-3;E7ERA5	P35580;P35580-3	Myosin-10	MYH10
16558000	58192000	3.51443411			13	13	6	50.3	50.3	31.5	36.105	0	864710000	146	P01857	P01857	Ig gamma-1 chain C region	IGHG1
157670	544810	3.455381493			18	18	17	29.9	29.9	28.5	73.16	0	8245000	52	P02788-2;E7EQB2;E7ER44;P02788;C9J0S5;C9JCF5	P02788-2;E7EQB2;E7ER44;P02788	Lactotransferrin;Lactoferricin-H;Kaliocin-1;Lactoferroxin-A;Lactoferroxin-B;Lactoferroxin-C	LTF
4013200	13389000	3.336240407			24	24	23	83	83	83	36.053	0	572660000	339	P04406;P04406-2;E7EUT5	P04406;P04406-2;E7EUT5	Glyceraldehyde-3-phosphate dehydrogenase	GAPDH
76679	244530	3.189008725			3	3	3	12.5	12.5	12.5	34.324	0	1576000	7	Q53GQ0;Q96EA9;E9PI21	Q53GQ0	Estradiol 17-beta-dehydrogenase 12	HSD17B12
606970	1885000	3.105590062			9	9	9	36	36	36	37.654	0	23708000	71	P01876;P01877	P01876;P01877	Ig alpha-1 chain C region;Ig alpha-2 chain C region	IGHA1;IGHA2
64633	196500	3.040242601			3	3	3	21.6	21.6	21.6	26.489	0	1157100	12	P20618	P20618	Proteasome subunit beta type-1	PSMB1
510130	1540900	3.020602591		+	3	3	3	12.8	12.8	12.8	38.418	0	4015700	12	CON__P12763	CON__P12763
418430	1240600	2.964892575			12	12	12	19	19	19	99.326	0	15525000	34	Q14764;H3BPZ2;H3BNF2;H3BUP3;H3BQE7;H3BP76;H3BUK7;H3BNF6;H3BRL2;H3BQK6	Q14764	Major vault protein	MVP
263750	772960	2.930654028			6	6	6	12	12	12	94.622	0	10083000	24	P43243;A8MXP9;B3KM87;P43243-2;D6REM6;H0Y8T4;D6R991;D6RBI2;D6RE02;D6RIA2;D6RAM9;D6RAY2;D6RBK5	P43243;A8MXP9;B3KM87;P43243-2;D6REM6;H0Y8T4;D6R991;D6RBI2;D6RE02;D6RIA2	Matrin-3	MATR3
153850	446380	2.901397465		+	7	2	2	29.9	14	14	43.9	0	4372100	5	CON__ENSEMBL:ENSBTAP00000024466	CON__ENSEMBL:ENSBTAP00000024466
266660	743430	2.787932198			5	5	5	16.8	16.8	16.8	53.354	0	9777200	22	P35637-2;P35637;H3BPE7;K7EPT6;Q92804-2;Q92804	P35637-2;P35637;H3BPE7	RNA-binding protein FUS	FUS
179550	495590	2.760178223			3	3	3	21.2	21.2	21.2	26.599	0	1830600	11	P56537;B7ZBH1;P56537-2	P56537;B7ZBH1	Eukaryotic translation initiation factor 6	EIF6
1861200	5020600	2.697506985			16	16	16	54.6	54.6	54.6	22.127	0	30569000	61	P62081;B5MCP9	P62081;B5MCP9	40S ribosomal protein S7	RPS7
319390	856480	2.681611823			3	3	3	27	27	27	13.015	0	4865200	13	P62854;Q5JNZ5	P62854;Q5JNZ5	40S ribosomal protein S26;Putative 40S ribosomal protein S26-like 1	RPS26;RPS26P11
174800	439130	2.512185355			3	3	3	18.2	18.2	18.2	15.356	0	2251900	7	P61224-2;P61224-4;P61224-3;P62834;P61224;F5H823;B7ZB78;F5GZG1;A6NIZ1;F8WBC0;F5H4H0;F5GYH7;F5H077;F5GWU8;F5H491;F5H0B7;F5H500;F5H6R7;F5H004;F5GYB5;F5GX62;E7ESV4;F5H7Y6	P61224-2;P61224-4;P61224-3;P62834;P61224;F5H823;B7ZB78;F5GZG1;A6NIZ1	Ras-related protein Rap-1b;Ras-related protein Rap-1A;Ras-related protein Rap-1b-like protein	RAP1B;RAP1A
553400	1346100	2.432417781			11	11	11	48.3	48.3	48.3	29.464	0	42336000	59	P06748-2;P06748;P06748-3;E5RI98;E5RGW4	P06748-2;P06748;P06748-3	Nucleophosmin	NPM1
101550	246790	2.430231413			12	12	12	19.6	19.6	19.6	83.434	0	13962000	29	P26639;P26639-2;E7ERI3;G3XAN9;D6R9F8;D6RCA5;D6RDJ6;D6RBR8;D6RJ97;D6RHV7;D6RCS6	P26639;P26639-2;E7ERI3;G3XAN9	Threonine--tRNA ligase, cytoplasmic	TARS
183530	445040	2.424889664			2	2	2	9.1	9.1	9.1	27.679	0	2744500	29	P31944	P31944	Caspase-14;Caspase-14 subunit p19;Caspase-14 subunit p10	CASP14
1068900	2479700	2.31986154			14	14	14	65.1	65.1	65.1	26.669	0	57349000	94	P60174-1;P60174;P60174-4;U3KPZ0;U3KQF3;U3KPS5	P60174-1;P60174;P60174-4	Triosephosphate isomerase	TPI1
258250	593070	2.296495644			14	14	11	73.1	73.1	64.1	16.29	0	148730000	137	F8W1R7;P60660-2;P60660;G3V1V0;J3KND3;G8JLA2;B7Z6Z4;F8VPF3;G3V1Y7;F8VZU9;F8W180;H0YI43;F8VXL3	F8W1R7;P60660-2;P60660;G3V1V0;J3KND3;G8JLA2;B7Z6Z4;F8VPF3;G3V1Y7	Myosin light polypeptide 6	MYL6
179530	407530	2.269982733			8	8	8	44.6	44.6	44.6	25.035	0	12665000	36	P30041	P30041	Peroxiredoxin-6	PRDX6
427510	957470	2.239643517		+	16	10	7	24.6	19.2	13.5	61.901	0	9873200	45	Q7Z794;CON__Q7Z794;F5GY66;F8VS61	Q7Z794;CON__Q7Z794;F5GY66	Keratin, type II cytoskeletal 1b	KRT77
467530	1038000	2.220178384			11	11	11	47.2	47.2	47.2	23.742	0	11109000	42	P23284	P23284	Peptidyl-prolyl cis-trans isomerase B	PPIB
803920	1725600	2.146482237			7	7	7	49.2	49.2	49.2	13.952	0	9846400	48	Q99880;Q99879;Q99877;Q93079;Q5QNW6;P62807;P58876;O60814;Q5QNW6-2;U3KQK0;B4DR52;P57053;Q16778;P33778;P23527;P06899;Q8N257;Q96A08;Q6DRA6;Q6DN03	Q99880;Q99879;Q99877;Q93079;Q5QNW6;P62807;P58876;O60814;Q5QNW6-2;U3KQK0;B4DR52;P57053;Q16778;P33778;P23527;P06899;Q8N257;Q96A08	Histone H2B type 1-L;Histone H2B type 1-M;Histone H2B type 1-N;Histone H2B type 1-H;Histone H2B type 2-F;Histone H2B type 1-C/E/F/G/I;Histone H2B type 1-D;Histone H2B type 1-K;Histone H2B;Histone H2B type F-S;Histone H2B type 2-E;Histone H2B type 1-B;Histone H2B type 1-O;Histone H2B type 1-J;Histone H2B type 3-B;Histone H2B type 1-A	HIST1H2BL;HIST1H2BM;HIST1H2BN;HIST1H2BH;HIST2H2BF;HIST1H2BC;HIST1H2BD;HIST1H2BK;H2BFS;HIST2H2BE;HIST1H2BB;HIST1H2BO;HIST1H2BJ;HIST3H2BB;HIST1H2BA
457290	976100	2.134531698			6	6	6	50.7	50.7	50.7	15.054	0	7774300	33	P07737;K7EJ44;I3L3D5	P07737;K7EJ44;I3L3D5	Profilin-1	PFN1
382550	813910	2.127591165			7	7	4	51.5	51.5	39.1	18.483	0	4855600	21	E9PLD0;Q9H0U4;Q92928	E9PLD0;Q9H0U4;Q92928	Ras-related protein Rab-1B;Putative Ras-related protein Rab-1C	RAB1B;RAB1C
2252400	4754300	2.110770733		+	7	7	2	21.2	21.2	6	46.543	0	30051000	40	CON__ENSEMBL:ENSBTAP00000024462	CON__ENSEMBL:ENSBTAP00000024462
219680	460070	2.094273489			11	5	5	50	34	34	27.85	0	5979300	27	P31946-2;P31946;Q4VY20;Q4VY19	P31946-2;P31946	14-3-3 protein beta/alpha;14-3-3 protein beta/alpha, N-terminally processed	YWHAB
656540	1327200	2.021506687		+	6	6	6	31.6	31.6	31.6	24.536	0	5976900	40	CON__Q1RMN8	CON__Q1RMN8
