# Supplementary material for: Knockdown of MSI2 inhibits metastasis by interacting with caveolin-1 and inhibiting its ubiquitylation in human NF1-MPNST cells
Source: Cell Death Dis. 2020 Jun 30;11(6):489. doi: 10.1038/s41419-020-2703-x (PMC7326958; doi:10.1038/s41419-020-2703-x)
Supplement: Supplementary file 2 — Supplemental Table 2 [file 41419_2020_2703_MOESM2_ESM.xlsx]

## Sheet: 工作表1
Supplemental Table1. Primers used in this study
Gene		Sequence (5' to 3')
shRNA
Plko-puro-MSI2-1			CAA UGC GAU GUU UGA UAA
Plko-puro-MSI2-2			CCG AAT TGG GTT TAG TCA ATC
Plko-puro-Scramble			CCTAAGGTTAAGTCGCCCTCG
Plko-puro-CAV1-1			GCCGTGTCTATTCCATCTA
Plko-puro-CAV1-2			GGAAATTGATCTGGTCAAC
Real-time PCR
GAPDH-F			GGAGCGAGATCCCTCCAAAAT
GAPDH-R			GGCTGTTGTCATACTTCTCATGG
CAV1-F			CATCCCGATGGCACTCATCTG
CAV1-R			TGCACTGAATCTCAATCAATCAGGAAG
